# Supplementary material for: Scale‐Up of Human Amniotic Epithelial Cells Through Regulation of Epithelial‐Mesenchymal Plasticity Under Defined Conditions
Source: Adv Sci (Weinh). 2025 Jan 13;12(11):2408581. doi: 10.1002/advs.202408581 (PMC11923953; doi:10.1002/advs.202408581)
Supplement: Supplementary file 3 — Supporting Information [file ADVS-12-2408581-s002.xlsx]

## Sheet: Sheet1
HALLMARK_EMT	Partial EMT	EPITHELIAL	MESENCHYMAL
ABI3BP	SERPINE1	CDH1	VIM
ACTA2	TGFBI	AGR2	ZEB1
ADAM12	MMP10	EPCAM	EMP3
ANPEP	LAMC2	KRT19	SACS
APLP1	P4HA2	RAB25	AXL
AREG	PDPN	TACSTD2	LOXL2
BASP1	ITGA5	S100P	SPARC
BDNF	LAMA3	CEACAM6	FHL1
BGN	CDH13	GALNT3	FERMT2
BMP1	TNC	FXYD3	TUBA1A
CADM1	MMP2	SPINT2	TMEM158
CALD1	EMP3	TMEM30B	CALD1
CALU	INHBA	SCNN1A	LGALS1
CAP2	LAMB3	ST14	PMP22
CAPG	VIM	ESRP1	MSN
CCN1	SEMA3C	S100A14	GLYR1
CCN2	PRKCDBP	CLDN7	MAP1B
CD44	ANXA5	ERBB3	AP1S2
CD59	DHRS7	RBM47	GJA1
CDH11	ITGB1	SPINT1	DENND5A
CDH2	ACTN1	ELF3	C12orf24
CDH6	CXCR7	CLDN4	TPM2
COL11A1	ITGB6	PRSS8	TUBB6
COL12A1	IGFBP7	SH3YL1	SRPX
COL16A1	THBS1	EHF	ANK2
COL1A1	PTHLH	LCN2	CHN1
COL1A2	TNFRSF6B	JUP	SH2B3
COL3A1	PDLIM7	VAMP8	LEPRE1
COL4A1	CAV1	KRT8	ETV1
COL4A2	DKK3	C1orf106	SOBP
COL5A1	COL17A1	KRT7	AKAP12
COL5A2	LTBP1	DSP	TGFB1I1
COL5A3	COL5A2	CDS1	SERPINE1
COL6A2	COL1A1	ITGB4	SOAT1
COL6A3	FHL2	TMPRSS4	COL5A2
COL7A1	TIMP3	LSR	LHFP
COL8A2	PLAU	SORL1	CEP170
COLGALT1	LGALS1	GRHL2	POPDC3
COMP	PSMD2	PPL	TRPC1
COPA	CD63	C1orf116	KDELC1
CRLF1	HERPUD1	TSPAN1	MYL9
CTHRC1	TPM1	MAP7	BAG2
CXCL1	SLC39A14	SLPI	FSTL1
CXCL12	C1S	TOX3	MXRA7
CXCL6	MMP1	ARHGAP8	GFPT2
CXCL8	EXT2	F11R	RECK
DAB2	COL4A2	LAD1	TMEFF1
DCN	PRSS23	GPX2	PTRF
DKK1	SLC7A8	CTSH
DPYSL3	SLC31A2	GPR56
DST	ARPC1B	FA2H
ECM1	APP	KLF5
ECM2	MFAP2	AREG
EDIL3	MPZL1	KRT18
EFEMP2	DFNA5	SCEL
ELN	MT2A	CDH3
EMP3	MAGED2	UGT1A1
ENO2	ITGA6	MPZL2
FAP	FSTL1	AIM1
FAS	TNFRSF12A	OVOL2
FBLN1	IL32	LLGL2
FBLN2	COPB2	ESRP2
FBLN5	PTK7	MYO5C
FBN1	OCIAD2	DDR1
FBN2	TAX1BP3	VGLL1
FERMT2	SEC13	IRF6
FGF2	SERPINH1	SFN
FLNA	TPM4	TSPAN13
FMOD	MYH9	KCNK1
FN1	ANXA8L1	MYO1D
FOXC2	PLOD2	PKP3
FSTL1	GALNT2	ITGB6
FSTL3	LEPREL1	LY75
FUCA1	MAGED1	MAPK13
FZD8	SLC38A5	TTC39A
GADD45A	FSTL3	ELMO3
GADD45B	CD99	CEACAM1
GAS1	F3	DTX4
GEM	PSAP	ERBB2
GJA1	NMRK1	RAB11FIP1
GLIPR1	FKBP9	ATP2C2
GPC1	DSG2	MST1R
GPX7	ECM1	AP1M2
GREM1	HTRA1	TGFA
HTRA1	SERINC1	MYO6
ID2	CALU	PTK6
IGFBP2	TPST1	OAS1
IGFBP3	PLOD3	FBP1
IGFBP4	IGFBP3	AQP3
IL15	FRMD6	CBLC
IL32	CXCL14	EPHA1
IL6	SERPINE2	BSPRY
INHBA	RABAC1	SH2D3A
ITGA2	TMED9	EPS8L1
ITGA5	NAGK	GRB7
ITGAV	BMP1	C4orf19
ITGB1	ESYT1	KLK6
ITGB3	STON2	TJP2
ITGB5	TAGLN	PLS1
JUN	GJA1	DENND2D
LAMA1		EPS8L2
LAMA2		IL20RA
LAMA3		HES1
LAMC1		IL1RN
LAMC2		EXPH5
LGALS1		ARHGDIB
LOX		C19orf21
LOXL1		CAMK2N1
LOXL2		HPGD
LRP1		SYNGR2
LRRC15		C10orf116
LUM		PERP
MAGEE1		MANSC1
MATN2		DSC2
MATN3		POF1B
MCM7		SERINC5
MEST		BIK
MFAP5		ANXA9
MGP		MALL
MMP1		EPN3
MMP14		STAP2
MMP2		FOXA1
MMP3		PYCARD
MSX1		ZNF165
MXRA5		SLC37A1
MYL9		ANK3
MYLK		TSPAN15
NID2		HNMT
NNMT		ABCC3
NOTCH2		SDC1
NT5E		CKMT1A
NTM		TOB1
OXTR		B3GNT3
P3H1		TMC6
PCOLCE		CD9
PCOLCE2		ADAP1
PDGFRB		ATP1B1
PDLIM4		SHANK2
PFN2		CYB561
PLAUR		ERMP1
PLOD1		RAB20
PLOD2		MYH14
PLOD3		CAPN1
PMEPA1		ALDH3B2
PMP22		TRIM31
POSTN		ARAP2
PPIB		SSH3
PRRX1		ICA1
PRSS2		ARHGEF5
PTHLH		ALOX5
PTX3		RHOD
PVR		TMPRSS2
QSOX1		MTUS1
RGS4		CYP4F3
RHOB		PPFIBP2
SAT1		RABGAP1L
SCG2		PLXNB2
SDC1		MGST2
SDC4		OR7E14P
SERPINE1		EVPL
SERPINE2		CD46
SERPINH1		KRT15
SFRP1		CNKSR1
SFRP4		BLNK
SGCB		COMT
SGCD		ANXA4
SGCG		TNFSF13
SLC6A8		OCLN
SLIT2		SLC9A3R1
SLIT3		XBP1
SNAI2
SNTB1
SPARC
SPOCK1
SPP1
TAGLN
TFPI2
TGFB1
TGFBI
TGFBR3
TGM2
THBS1
THBS2
THY1
TIMP1
TIMP3
TNC
TNFAIP3
TNFRSF11B
TNFRSF12A
TPM1
TPM2
TPM4
VCAM1
VCAN
VEGFA
VEGFC
VIM
WIPF1
WNT5A
